# Supplementary material for: Processing Optimization and Toxicological Evaluation of “Lead-Free” Piezoceramics: A KNN-Based Case Study
Source: Materials (Basel). 2021 Aug 3;14(15):4337. doi: 10.3390/ma14154337 (PMC8348597; doi:10.3390/ma14154337)
Supplement: Supplementary file 1 [file materials-14-04337-s001.zip]

Archive with 1 entries (1 files):
- materials-1301595-supplementary.pdf
